# Supplementary material for: 24-Hour Movement Behaviors in Children with Chronic Disease and Their Healthy Peers: A Case-Control Study
Source: Int J Environ Res Public Health. 2022 Mar 2;19(5):2912. doi: 10.3390/ijerph19052912 (PMC8910254; doi:10.3390/ijerph19052912)
Supplement: Supplementary file 1 [file ijerph-19-02912-s001.zip]

Archive with 1 entries (1 files):
- ijerph-1541175-supplementary.pdf
